# Supplementary material for: A New Cell Line from the Brain of Red Hybrid Tilapia (Oreochromis spp.) for Tilapia Lake Virus Propagation
Source: Animals (Basel). 2024 May 22;14(11):1522. doi: 10.3390/ani14111522 (PMC11171066; doi:10.3390/ani14111522)
Supplement: Supplementary file 1 [file animals-14-01522-s001.zip]

Archive with 3 entries (3 files):
- Supplementary Fig S1.jpg
- Supplementary Fig S2.tiff
- Supplementary-Table-S1.pdf
